# Supplementary material for: Association of Non-Alcoholic Fatty Liver Disease and Hepatic Fibrosis with Epicardial Adipose Tissue Volume and Atrial Deformation Mechanics in a Large Asian Population Free from Clinical Heart Failure
Source: Diagnostics (Basel). 2022 Apr 6;12(4):916. doi: 10.3390/diagnostics12040916 (PMC9033151; doi:10.3390/diagnostics12040916)
Supplement: Supplementary file 1 [file diagnostics-12-00916-s001.zip]

Archive with 1 entries (1 files):
- diagnostics-1655405-supplementary.pdf
